# Supplementary material for: Biosynthesis of Vanillin by Rational Design of Enoyl-CoA Hydratase/Lyase
Source: Int J Mol Sci. 2023 Sep 4;24(17):13631. doi: 10.3390/ijms241713631 (PMC10487757; doi:10.3390/ijms241713631)
Supplement: Supplementary file 1 [file ijms-24-13631-s001.zip]

Archive with 1 entries (1 files):
- ijms-2573446-supplementary.pdf
